# Supplementary material for: Fluorinated polyamidoamine dendrimer-mediated miR-23b delivery for the treatment of experimental rheumatoid arthritis in rats
Source: Nat Commun. 2023 Feb 20;14:944. doi: 10.1038/s41467-023-36625-7 (PMC9941585; doi:10.1038/s41467-023-36625-7)
Supplement: Supplementary file 6 — Source Data [file 41467_2023_36625_MOESM6_ESM.xlsx]

## Sheet: figure1
1b

## Sheet: figure2
2d
	Control	Untreated	free miR-23b	FP/NC	FP/miR-23b
	0.974985	0.602628	0.580503	0.649484	1.2718
	0.970733	0.63274	0.515265	0.71037	1.38944
	1.05478	0.593054	0.71563	0.757427	1.39141
2e
	Control	Untreated	FP/miR-23b	free miR-23b	FP/NC
	0.976471	0.388235	0.482353	0.435294	0.4
	1	0.270588	0.529412	0.341176	0.423529
	1.03529	0.305882	0.423529	0.305882	0.258824

## Sheet: figure3
3a
	FP	FP/miR-23b	PAMAM	PAMAM/miR-23b	FP/NC
	92.1739	41.7391	68.6957	59.7826	95.8696
	100.217	48.6957	83.4783	56.087	73.0435
	110.435	49.7826	78.0435	55.4348	78.0435
3d
Caspase-3	1	2	3	4	5	6
	0.998743	1.27503	1.22103	1.18582	2.41167	2.71289
	1.05309	1.21984	1.27356	1.53301	2.33538	2.55899
	1.15634	1.2503	1.22424	1.44171	2.39588	2.71834
	0.950891	1.23521	1.17806	1.17932	2.38323	2.63185
	0.997276	1.18896	1.21642	1.46902	2.35327	2.63109
Caspase-8	1	2	3	4	5	6
	0.986033	0.945207	0.967172	0.915602	1.04262	0.945207
	1.01397	0.912976	1.05694	0.989137	1.1035	0.986033
	0.986033	0.945207	1.06601	0.989137	1.10254	1.1035
	1.01397	0.912976	1.06601	0.911782	1.1035	1.10254
Caspase-9	1	2	3	4	5	6
	0.987518	1.07469	1.53172	1.13116	2.95232	3.86438
	1.02483	1.0704	1.55781	1.17954	2.82221	3.96592
	0.936004	1.08939	1.59562	1.24575	2.827	4.09883
	1.07238	1.11779	1.09583	0.979262	3.01118	4.08604

## Sheet: figure4
4a							4d							4g
Il6	Control	Untreated	FP/miR-23b	PAMAM/miR-23b	FP/NC		IL6	Control	Untreated	FP/miR-23b	PAMAM/miR-23b	FP/NC		Tab2	Untreated	Free miR-23b	FP/NC	FP/miR-23b
	1.23	110.56	2.52	2.71	64.2			31.49	95.8	36.13	51.15	90.55			1	0.61	0.53	0.48
	0.89	94.96	2.21	2.75	76.09			38.38	90.86	46.81	77.69	91.5			0.99	0.67	0.78	0.39
	0.91	97.59	2.52	2.82	61.06			35.56	85.85	49.37	81.52	88.57			1.01	0.95	0.78	0.44
4b							4e							4h
IL1b	Control	Untreated	FP/miR-23b	FP/NC	PAMAM/miR-23b		IL1B	Control	Untreated	FP/miR-23b	PAMAM/miR-23b	FP/NC		Tab3	Untreated	Free miR-23b	FP/NC	FP/miR-23b
	1.03	31.2	3.23	26.89	11.13			37.23	101.86	40.31	67.04	109.13			0.91	1.03	0.92	0.8
	1.01	31.67	3	30.57	11.16			34.64	96.81	47.03	62.78	100.44			0.99	0.85	0.75	0.54
	0.96	31.27	2.96	28.09	11.46			33.77	91.09	36.12	75.45	107.47			1.12	0.8	0.74	0.45
4c							4f							4i
Tnf	Control	Untreated	PAMAM/miR-23b	FP/miR-23b	FP/NC		TNF	Control	Untreated	FP/miR-23b	PAMAM/miR-23b	FP/NC		Ikka	Untreated	free miR-23b	FP/NC	FP/miR-23b
	1	8.67	3.05	1.15	7.06			365.07	545	391.31	423.08	533.94			1.04	0.62	0.39	0.13
	0.99	8.03	2.88	1.27	6.88			387.92	509.48	421.66	464.14	540.18			0.98	0.67	0.44	0.15
	1.01	8.18	3.07	1.09	6.49			361.5	533.36	400.24	436.11	563.75			0.99	0.66	0.43	0.16
		4j

## Sheet: figure5
5a
	Days after induction	Normal												Untreated												Saline												MTX
	14	94.7053	100.528	86.3137	103.953	104.296	116.112	88.54	98.8155	96.7604	99.158	104.296	106.522	87.1187	102.395	100.126	90.4462	88.48	117.822	89.6899	100.126	118.124	108.596	92.1099	104.966	89.7857	105.43	112.504	86.2487	89.7857	102.165	104.07	113.729	109.375	99.0364	84.0721	103.798	109.962	121.6	91.6529	88.2466	111.097	100.491	109.82	100.432	100.141	101.162	100.517	100.239
	16	101.556	123.99	99.158	98.3017	105.152	99.158	119.366	107.55	110.975	104.809	100.699	104.981	101.79	98.4623	120.393	92.7149	101.034	111.772	113.133	94.9836	129.014	107.537	116.915	113.436	92.7786	106.791	114.137	117.266	109.511	90.3299	113.32	129.373	116.449	102.437	85.2964	120.803	104.568	118.477	109.252	97.6138	119.045	83.7049	124.154	124.154	140.05	95.6268	108.117	99.0331
	18	105.152	117.654	108.406	110.632	110.803	110.461	110.29	102.412	115.77	115.256	104.981	114.742	119.183	94.5299	114.948	99.5211	112.528	125.989	105.269	105.269	129.922	106.327	137.333	110.26	110.055	102.981	121.891	116.993	94.275	97.812	113.048	134.951	98.6283	112.504	90.4659	107.471	109.962	121.6	91.6529	88.2466	111.097	94.4914	109.82	125.432	126.141	101.162	90.5174	111.239
	20	108.577	108.577	112.002	109.091	105.837	110.803	111.317	98.473	113.03	112.516	103.439	112.516	121.906	107.688	118.578	115.251	122.965	127.653	108.898	100.126	137.787	105.269	149.584	115.402	123.796	130.325	138.352	117.946	92.6426	117.538	110.464	102.165	110.328	118.626	86.3848	121.619	104.568	118.477	109.252	97.6138	119.045	83.7049	124.154	124.154	140.05	95.6268	108.117	99.0331
	22	103.439	100.186	101.898	95.5616	106.522	103.953	113.372	100.357	101.213	98.3017	107.378	110.29	108.747	99.9748	116.007	95.1349	155.029	138.24	108.596	97.8573	117.519	105.117	134.459	147.164	108.559	112.232	114.273	115.225	99.5806	127.469	119.306	129.373	126.38	130.189	85.8406	124.748	113.652	105.562	120.748	92.2206	104.426	84.9823	126.709	125.858	142.747	93.9237	121.458	124.438
	24	105.323	112.174	101.727	108.406	98.473	112.687	113.372	104.981	96.0754	109.776	109.433	100.014	122.208	97.4036	125.687	98.9161	133.854	117.973	112.982	96.0423	139.451	106.781	126.292	114.948	111.688	114.817	144.065	124.34	101.621	119.714	114.409	142.569	125.972	150.051	84.4802	125.972	140.05	112.232	114.503	84.8403	98.0396	129.406	102.156	120.038	141.612	89.0982	134.799	106.555
	26	105.666	106.865	104.981	107.892	108.92	107.721	105.666	104.981	99.843	103.611	116.626	104.981	118.276	92.8662	101.638	149.735	124.779	130.829	95.8911	103.907	154.575	123.267	119.576	119.582	111.552	114.817	124.204	128.557	102.165	116.858	141.753	142.161	163.111	127.243	126.234	124.223	120.574	133.489	111.064	84.0982	124.548	123.554	121.851	95.7363	134.483	88.4979	95.5943	82.6789
	28	105.323	105.495	102.241	101.384	107.721	106.18	104.809	106.865	107.378	103.953	108.063	108.577	127.998	107.126	106.975	152.349	130.418	127.998	99.7149	109.546	146.299	123.612	123.203	123.21	110.6	115.361	143.385	115.905	124.23	112.912	146.106	115.225	134.27	124.242	124.234	124.292	109.187	136.863	151.623	70.7244	111.742	121.109	123.522	129.199	93.7167	71.0083	128.489	91.162
	30	106.008	108.577	108.063	106.693	106.18	107.036	104.296	103.439	104.467	97.7879	114.057	103.097	134.048	108.336	134.653	106.975	120.89	132.233	111.966	129.813	111.361	139.191	122.946	122.948	108.831	120.531	147.602	128.557	100.669	114.001	146.242	120.394	134.406	124.581	124.231	124.292	114.832	122.921	150.313	82.7558	121.928	138.25	95.5293	114.832	109.864	82.7558	94.8196	87.4394
5b		Normal												Untreated												Saline												FP/NC
		6.19	6.34	6.31	6.23	6.2	6.25	6.09	6.04	6.1	5.71	6.66	6.02	9.4	8.72	8.44	8.73	8.53	8.28	8.72	8.12	9.9	8.74	8.98	8.52	8	8.86	10.85	9.45	7.4	8.38	10.75	8.85	9.88	9.153	9.184	9.172	8.31	8.45	8.34	6.665	6.34	11.05	11.33	7.27	8.94	8.06	6.7	10.4
5c
	Normal	Untreated	Saline	FP/NC	PAMAM/miR-23b	MTX	FP/miR-23b
	0	12	8	10	8	6	1
	0	10	10	8	12	4	3
	0	13	10	7	6	7	2
	0	7	14	9	8	5	2
	0	10	10	13	8	6	2
[truncated: 36 more columns]

## Sheet: figure6
6b
Average time cross the beam (seconds)	Normal				Untreated				Saline				MTX				PAMAM/miR-23b				FP/miR-23b				FP/NC
7	3.24	3.12	3.1		3.27	3.16	4.11		2.89	4.35	3.9		3.96	4.31	3.76		4.21	3.55	3.99		2.16	3.69	3.2		3.36	4.36	4.1
15	2.96	4.36	2.56		10.78	7.32	7.03		8.56	8.56	6.28		7.48	8.03	7.2		8.64	10.04	7.98		8.56	6.89	8.86		7.95	11.35	7.64
17	3.3	4.2	3.2		15.2	18.5	13.18		12.44	13.32	14.47		12.25	8.2	7.71		8.9	10.5	13.5		5.4	6.4	6.3		10.3	12.2	13
19	3.81	3.09	4.19		21.9875	16.14	15.14		15.44	13.32	14.68		9.535	8.275	7.1		14.91	8.1	9.32		3.97	4.72	6.17		22.1	11.115	11.4
21	3.52	3.3	2.58		16.09	22.92	17.32		14.22	16.8	14.13		6.96	11.45	6.25		8.43	10.93	9.95		5.6	4.31	3.78		22.75	12.16	10.78
23	2.43	3.1	3.6		16.57	27.14	15.97		14	14.1	18.9		6.71	4.55	11.91		8.91	10.24	8.3		6.15	3.5	3.7		10.43	26.41	13.28
25	3.35	2.63	2.92		16.7	15.45	21.95		16.05	16.76	19.47		9.2	4.92	8.45		7.71	10.48	8.86		4.05	5.02	3.6		15.1	20.53	15.84
27	3.25	2.45	2.33		15.25	18.68	24.22		13.54	12.25	23.07		7.52	6.84	6.94		7.55	10.25	8.43		5.15	4.1	3.5		22.71	13.2	13.14
29	3.42	3.45	2.22		23.81	14.68	18.18		12.97	13.2	23.78		7.25	6.21	7.03		7.35	8.75	10.73		4.03	3.9	5.9		22.11	13.28	15.66
6c
	days after induction	Normal				Untreated				Saline				MTX				PAMAM/miR-23b				FP/miR-23b				FP/NC
	7	13.04	14.2	13.6		12.8	14.3	13.4		13.2	13.9	13.6		14.2	13.2	14.1		14.5	13.8			13.4	14.2	13.6		13.2	14.3	13.8
	14	12.6	11.7	12.5		9.8	10	10.1		11.2	10.8	11		12.4	10.5	11.2		9.8	11.6	10.4		9.8	10.7	10.3		9.2	9.4	9.21
	16	13.6775	13.35	13.5		10.5	10.2	10.8		11.12	10.5	11.1		11.76	11.05	12.25		8.97	9.4	10.8		11.5	8.45	9.83		8.675	10.775	9.3
	18	15.77	12.93	13.2		10	8.7	9.1		7.6	8.2	8.1		11.8	11.75	12.83		11.77	9.4	11.13		13.3	12.13	12.475		7.96	9.36	8.34
	20	16.1	14.93	14.3		These data could not be aquired since the AIA rats were not able to walk normally any more				These data could not be aquired since the AIA rats were not able to walk normally any more				10.06	13.5	12.06		11.11	13.7	10.6		14.6	14.5	13		These data could not be aquired since the AIA rats were not able to walk normally any more
	22	14.52	15.02	14.7										12.21	13.01	13.2		13.5	12.22	10.25		14.3	15.22	13.54
	24	14.4	16	15.3										13.1	13.4	13.2		13.22	13.15	12.44		15.05	14.59	13.6
	26	15.65	15.95	14.55										13.2	12.89	13.8		12.55	12.96	11.25		15.4	15.22	13.5
	28	15.45	15.66	14.85										13.25	12.98	13.68		13.21	12.45	12.95		15.43	15.36	14.2
	30	15.48	14.98	14.86										14.22	13.25	13.22		13.52	13.02	12.3		15.4	15.32	13.98

## Sheet: figure8
8a
Il1b	Normal	Untreated	Saline	FP/miR-23b	PAMAM/miR-23b	MTX	FP/NC
	1	9.12	8.21	2.61	4.42	2.93	6.01
	0.96	9.2	9.45	2.67	4.47	3.03	6.68
	1.04436	8.29	8.72	2.89	4.49	3.04	6.87
8b
Il6	Normal	Untreated	Saline	FP/miR-23b	PAMAM/miR-23b	MTX	FP/NC
	1.00006	2.56	2.72288	1.06	1.69	1.24551	2.06
	1.04235	2.21	2.44398	1.09	1.5	1.21845	2.19
	0.963633	2.6429	2.51	1.07	1.55	1.44249	2.1
8c
Tnf	Normal	Untreated	Saline	FP/miR-23b	PAMAM/miR-23b	MTX	FP/NC
	1	1.69	1.58	1.06	1.38	1.17	1.65
	0.96	1.93	2.07	1.11	1.36	1.16	1.65
	1.04	1.91	1.87	1.12	1.45	1.22	1.52
8d
IL1B	Normal	Untreated	Saline	FP/miR-23b	PAMAM/miR-23b	MTX	FP/NC
	11.32	33.48	30.39	16.02	21.74	12.44	25.71
	12.93	32.56	30.42	13.38	23.68	17.47	27.03
	10.73	29.31	26.08	13.92	19.56	18.31	26.08
8e
IL6	Normal	Untreated	Saline	FP/miR-23b	PAMAM/miR-23b	MTX	FP/NC
	35.93	110.32	95.18	37.11	86.06	72.42	107.22
	45.52	150.9	117.52	65.18	85.31	69.6	116.39
	59.63	116.29	147.75	61.04	81.12	69.55	107.74
8f
TNF	Normal	Untreated	Saline	FP/miR-23b	PAMAM/miR-23b	MTX	FP/NC
	178.56	334.67	331.64	221.8	272.72	256.83	317.04
	155.75	379.32	299.21	233.48	283.86	252.29	311.64
	209.15	341.91	316.07	246.23	265.91	255.64	313.15

## Sheet: figure9
9b
1h		Saline			Free Cy5-miR-23b			FP/Cy5-miR-23b
	Heart	0	0	0	1440	2392	2444	3232	3544	2989
	Liver	0	0	0	7000344	6901336	6858676	8723072	8837544	8867552
	Spleen	0	0	0	30508	23248	45516	62288	92560	131260
	Lung	0	0	0	86176	88984	102184	62412	141364	105448
	Kidney	0	0	0	116572	162164	256916	172840	208216	144632
	Fore limbs	0	0	0	196460	141816	109196	499108	452776	369364
	Hind limbs	0	0	0	322820	228388	348968	558976	679744	464976
9c
4h		Saline			Free Cy5-miR-23b			FP/Cy5-miR-23b
	Heart	0	0	0	0	0	0	3492	3094	3977
	Liver	0	0	0	3453772	3466304	3526320	8074080	8228952	8183248
	Spleen	0	0	0	0	0	0	21840	39680	30324
	Lung	0	0	0	9878	11231	14093	115444	103924	67812
	Kidney	0	0	0	61412	69696	54344	318072	315792	271724
	Fore limbs	0	0	0	9672	10233	8932	74352	87496	98512
	Hind limbs	0	0	0	18660	11452	10222	473724	495108	508332
9d
24h		Saline			Free Cy5-miR-23b			FP/Cy5-miR-23b
	Heart	0	0	0	0	0	0	0	0	0
	Liver	0	0	0	153524	134664	142301	192939	119293	102938
	Spleen	0	0	0	0	0	0	0	0	0
	Lung	0	0	0	1093	1249	989	0	0	0
	Kidney	0	0	0	2540	2103	1740	7928	9388	8929
	Fore limbs	0	0	0	0	0	0	23748	29485	38484
	Hind limbs	0	0	0	1540	2232	1444	88514	65921	70914

## Sheet: figure10
10a
Tab2	Normal	Untreated	Saline	FP/NC	PAMAM/miR-23b	MTX	FP/miR-23b
	0.92	4.16	2.9	2.74	1.56	0.96	1
	1.03	2.67	2.2	2.19	1.7	1.23	1.23
	1.25	1.97	1.93	1.87	1.81	1.38	1.4
10b
Tab3	Normal	Untreated	Saline	FP/NC	PAMAM/miR-23b	MTX	FP/miR-23b
	0.9095	2.3568	3.638	2.9493	2.1817	1.1355	1.1904
	1.1781	3.3405	1.6011	1.7203	1.0248	1.163	0.9528
	0.9332	2.2789	2.5954	1.8862	1.7817	1.1307	1.4961
10c	Normal	Untreated	Saline	FP/NC	PAMAM/miR-23b	MTX	FP/miR-23b
Ikka	0.885	2.9001	2.4637	1.8439	1.4775	1.0753	1.0012
	1.1668	2.009	2.7039	2.2775	1.8469	0.867	1.0931
	0.9739	1.9775	1.5029	1.9817	1.576	1.1606	1.3624

## Sheet: SF.2
PAMAM (nmol)	Abs
0	0.002
0.3	0.194
0.6	0.334667
0.9	0.45
1.2	0.629667
1.5	0.788667
1.8	0.976
2.1	1.14433
2.4	1.36733
2.7	1.63433
3	1.834

[truncated: 24 more sheets: SF.5, SF.6, SF.7, SF.9, SF.10, SF.12, SF.13, SF.14, SF.15, SF.16, SF.17, SF.18, SF.19, SF.20, SF.21, SF.23, SF.24, SF.25, SF.26, SF.27 …]
